# Supplementary material for: Association between Antiviral Prophylaxis and Cytomegalovirus and Epstein–Barr Virus DNAemia in Pediatric Recipients of Allogeneic Hematopoietic Stem Cell Transplant
Source: Vaccines (Basel). 2021 Jun 7;9(6):610. doi: 10.3390/vaccines9060610 (PMC8226807; doi:10.3390/vaccines9060610)
Supplement: Supplementary file 1 [file vaccines-09-00610-s001.zip]

Archive with 1 entries (1 files):
- vaccines-1206483-supplementary.pdf
